# Supplementary material for: Precision long-read metagenomics sequencing for food safety by detection and assembly of Shiga toxin-producing Escherichia coli in irrigation water
Source: PLoS One. 2021 Jan 14;16(1):e0245172. doi: 10.1371/journal.pone.0245172 (PMC7808635; doi:10.1371/journal.pone.0245172)
Supplement: S3 Table — (XLSX) [file pone.0245172.s003.xlsx]

## Sheet: Sheet1
S3 Table. Taxonomic classification of Flye de novo assembled nanopore reads using Kraken2
classification	contig	taxa	size (bp)
C	contig_30	Acinetobacter baumannii ZW85-1 (taxid 1400867)	3784399
C	contig_201	Citrobacter freundii CFNIH1 (taxid 1333848)	2003414
C	contig_19	Klebsiella pneumoniae subsp. pneumoniae 1084 (taxid 1193292)	1934072
C	contig_7	Klebsiella pneumoniae DMC1097 (taxid 1284798)	1304329
C	contig_44	Klebsiella pneumoniae subsp. pneumoniae MGH 78578 (taxid 272620)	1114733
C	contig_94	Enterobacter cloacae subsp. cloacae ENHKU01 (taxid 1211025)	1001408
C	contig_63	Enterobacter cloacae subsp. cloacae ENHKU01 (taxid 1211025)	663570
C	contig_33	Klebsiella pneumoniae subsp. pneumoniae 1084 (taxid 1193292)	625197
C	contig_78	Klebsiella pneumoniae subsp. pneumoniae HS11286 (taxid 1125630)	557851
C	contig_171	Citrobacter freundii (taxid 546)	555404
C	contig_22	Enterobacter cloacae subsp. cloacae ENHKU01 (taxid 1211025)	525616
C	contig_5	Enterobacter cloacae subsp. cloacae ENHKU01 (taxid 1211025)	475363
C	contig_13	Pseudomonas putida W619 (taxid 390235)	438653
C	contig_163	Pseudomonas putida W619 (taxid 390235)	435368
C	contig_160	Enterobacter kobei (taxid 208224)	365044
C	contig_126	Citrobacter freundii CFNIH1 (taxid 1333848)	336643
C	contig_51	Pseudomonas putida W619 (taxid 390235)	331164
C	contig_81	Enterobacter cloacae subsp. cloacae ENHKU01 (taxid 1211025)	300529
C	contig_39	Enterobacter cloacae subsp. cloacae ENHKU01 (taxid 1211025)	298455
C	contig_189	Citrobacter freundii (taxid 546)	284818
C	contig_31	Pseudomonas putida W619 (taxid 390235)	284357
C	contig_10	Pseudomonas putida W619 (taxid 390235)	280693
C	contig_17	Pseudomonas putida S13.1.2 (taxid 1384061)	264924
C	contig_119	Pseudomonas putida W619 (taxid 390235)	261822
C	contig_8	Pseudomonas putida W619 (taxid 390235)	253108
C	contig_20	Citrobacter freundii (taxid 546)	247814
C	contig_110	Pseudomonas putida W619 (taxid 390235)	247415
C	contig_26	Pseudomonas putida W619 (taxid 390235)	246175
C	contig_190	Salmonella enterica subsp. enterica serovar Cubana str. CFSAN002050 (taxid 1271863)	242547
C	contig_156	Pseudomonas putida HB3267 (taxid 1215088)	241648
C	contig_195	Pseudomonas putida HB3267 (taxid 1215088)	238773
C	contig_128	Pseudomonas putida W619 (taxid 390235)	238355
C	contig_112	Pseudomonas putida HB3267 (taxid 1215088)	231804
C	contig_54	Enterobacter cloacae subsp. dissolvens SDM (taxid 1104326)	229539
C	contig_544	Citrobacter freundii (taxid 546)	228041
C	contig_589	Citrobacter freundii CFNIH1 (taxid 1333848)	223763
C	contig_61	Pseudomonas putida W619 (taxid 390235)	223632
C	contig_273	Pseudomonas putida S13.1.2 (taxid 1384061)	218869
C	contig_274	Pseudomonas putida W619 (taxid 390235)	204091
C	contig_32	Pseudomonas putida W619 (taxid 390235)	203398
C	contig_66	Pseudomonas putida S13.1.2 (taxid 1384061)	196949
C	contig_198	Enterobacter cloacae subsp. cloacae ENHKU01 (taxid 1211025)	188175
C	contig_218	Citrobacter freundii (taxid 546)	184847
C	contig_127	Pseudomonas putida NBRC 14164 (taxid 1211579)	174964
C	contig_15	Pseudomonas putida (taxid 303)	159186
C	contig_179	Pseudomonas putida S16 (taxid 1042876)	154506
C	contig_393	Pseudomonas putida S13.1.2 (taxid 1384061)	153968
C	contig_113	Pseudomonas putida W619 (taxid 390235)	149310
C	contig_226	Pseudomonas putida HB3267 (taxid 1215088)	147638
C	contig_137	Citrobacter freundii complex sp. CFNIH9 (taxid 2077149)	146498
C	contig_101	Enterobacter asburiae (taxid 61645)	145632
C	contig_98	Pseudomonas putida W619 (taxid 390235)	140799
C	contig_102	Enterobacter cloacae subsp. cloacae ENHKU01 (taxid 1211025)	134687
C	contig_133	Pseudomonas putida W619 (taxid 390235)	134509
C	contig_313	Pseudomonas sp. CCOS 191 (taxid 1649877)	133710
C	contig_49	Enterobacter cloacae (taxid 550)	132904
C	contig_319	Pseudomonas putida W619 (taxid 390235)	124797
C	contig_240	Enterobacter roggenkampii (taxid 1812935)	123891
C	contig_774	Pseudomonas putida W619 (taxid 390235)	119944
C	contig_48	Pseudomonas aeruginosa (taxid 287)	118324
C	contig_178	Enterobacter cancerogenus (taxid 69218)	117995
C	contig_197	Pseudomonas putida S13.1.2 (taxid 1384061)	115663
C	contig_424	Pseudomonas putida (taxid 303)	109987
C	contig_36	Enterobacter cloacae EcWSU1 (taxid 1045856)	109375
C	contig_538	Klebsiella pneumoniae subsp. pneumoniae 1084 (taxid 1193292)	108353
C	contig_56	Pseudomonas putida W619 (taxid 390235)	107771
C	contig_225	Pseudomonas putida W619 (taxid 390235)	106473
C	contig_429	Enterobacter cloacae (taxid 550)	106137
C	contig_317	Enterobacter cloacae subsp. dissolvens SDM (taxid 1104326)	104278
C	contig_99	Pseudomonas putida W619 (taxid 390235)	104180
C	contig_116	Pseudomonas putida W619 (taxid 390235)	102430
C	contig_208	Enterobacter cloacae subsp. cloacae ENHKU01 (taxid 1211025)	98544
C	contig_80	Enterobacter cloacae (taxid 550)	98370
C	contig_471	Enterobacter hormaechei subsp. hormaechei (taxid 301105)	97799
C	contig_182	Pseudomonas putida BIRD-1 (taxid 931281)	97312
C	contig_96	Pseudomonas putida S16 (taxid 1042876)	94721
C	contig_282	Pseudomonas putida S16 (taxid 1042876)	93930
C	contig_371	Pseudomonas putida W619 (taxid 390235)	93694
C	contig_299	Enterobacter hormaechei subsp. steigerwaltii (taxid 299766)	93431
C	contig_292	Enterobacter hormaechei subsp. hormaechei (taxid 301105)	91033
C	contig_284	Enterobacter hormaechei subsp. steigerwaltii (taxid 299766)	90914
C	contig_42	Enterobacter cloacae EcWSU1 (taxid 1045856)	88602
C	contig_41	Enterobacter hormaechei subsp. hormaechei (taxid 301105)	88009
C	contig_100	Enterobacter cloacae subsp. dissolvens SDM (taxid 1104326)	87606
C	contig_166	Klebsiella quasipneumoniae (taxid 1463165)	86027
C	contig_662	Enterobacter cloacae subsp. cloacae ENHKU01 (taxid 1211025)	85084
C	contig_454	Pseudomonas putida W619 (taxid 390235)	85060
C	contig_151	Enterobacter cloacae subsp. cloacae ENHKU01 (taxid 1211025)	84647
C	contig_28	Pseudomonas aeruginosa (taxid 287)	84596
C	contig_158	Enterobacter cloacae subsp. dissolvens SDM (taxid 1104326)	82982
C	contig_180	Pseudomonas putida W619 (taxid 390235)	82808
C	contig_518	Enterobacter cloacae subsp. cloacae ENHKU01 (taxid 1211025)	82363
C	contig_207	Pseudomonas putida NBRC 14164 (taxid 1211579)	80768
C	contig_364	Citrobacter freundii CFNIH1 (taxid 1333848)	80720
C	contig_592	Enterobacter cloacae (taxid 550)	79129
C	contig_248	Pseudomonas putida W619 (taxid 390235)	79065
C	contig_591	Enterobacter cloacae subsp. cloacae ENHKU01 (taxid 1211025)	78886
C	contig_501	Enterobacter cloacae subsp. cloacae ENHKU01 (taxid 1211025)	77229
C	contig_412	Enterobacter kobei (taxid 208224)	76881
C	contig_529	Pseudomonas putida S13.1.2 (taxid 1384061)	76715
C	contig_291	Pseudomonas putida W619 (taxid 390235)	76375
C	contig_83	Pseudomonas putida W619 (taxid 390235)	76046
C	contig_108	Enterobacter cloacae subsp. cloacae ATCC 13047 (taxid 716541)	75748
C	contig_260	Pseudomonas putida W619 (taxid 390235)	74980
C	contig_267	Enterobacter cloacae EcWSU1 (taxid 1045856)	74434
C	contig_186	Enterobacter cloacae subsp. cloacae ENHKU01 (taxid 1211025)	73053
C	contig_494	Enterobacter cloacae subsp. dissolvens SDM (taxid 1104326)	72708
C	contig_532	Klebsiella aerogenes KCTC 2190 (taxid 1028307)	71885
C	contig_610	Enterobacter cloacae subsp. cloacae ENHKU01 (taxid 1211025)	70072
C	contig_524	Enterobacter hormaechei subsp. oharae (taxid 301102)	69446
C	contig_858	Pseudomonas putida W619 (taxid 390235)	68410
C	contig_71	Enterobacter cloacae subsp. cloacae ENHKU01 (taxid 1211025)	68101
C	contig_523	Pseudomonas putida S13.1.2 (taxid 1384061)	67173
C	contig_426	Enterobacter hormaechei subsp. xiangfangensis (taxid 1296536)	66746
U	contig_149	unclassified (taxid 0)	4765
C	contig_221	Pseudomonas putida W619 (taxid 390235)	66602
C	contig_421	Pseudomonas putida NBRC 14164 (taxid 1211579)	65992
C	contig_646	Pseudomonas putida W619 (taxid 390235)	65659
C	contig_46	Enterobacter cloacae EcWSU1 (taxid 1045856)	64623
C	contig_732	Pseudomonas putida W619 (taxid 390235)	63982
C	contig_70	Pseudomonas putida NBRC 14164 (taxid 1211579)	63562
C	contig_445	Pseudomonas putida W619 (taxid 390235)	63461
C	contig_410	Pseudomonas aeruginosa (taxid 287)	62391
C	contig_344	Enterobacter cloacae (taxid 550)	61764
C	contig_659	Enterobacter sp. CRENT-193 (taxid 2051905)	61755
C	contig_466	Pseudomonas putida S13.1.2 (taxid 1384061)	61495
C	contig_346	Enterobacter cloacae subsp. cloacae ENHKU01 (taxid 1211025)	60988
C	contig_667	Pseudomonas putida S13.1.2 (taxid 1384061)	60283
C	contig_734	Enterobacter cloacae subsp. dissolvens SDM (taxid 1104326)	59521
C	contig_263	Enterobacter cloacae (taxid 550)	59352
C	contig_264	Enterobacter hormaechei subsp. hormaechei (taxid 301105)	58497
C	contig_27	Enterobacter cloacae subsp. dissolvens SDM (taxid 1104326)	58207
C	contig_325	Pseudomonas putida W619 (taxid 390235)	57374
C	contig_516	Pseudomonas putida W619 (taxid 390235)	57250
C	contig_337	Pseudomonas putida HB3267 (taxid 1215088)	57219
C	contig_279	Klebsiella pneumoniae subsp. pneumoniae 1084 (taxid 1193292)	57025
C	contig_76	Pseudomonas putida W619 (taxid 390235)	56758
C	contig_728	Citrobacter freundii CFNIH1 (taxid 1333848)	56149
C	contig_386	Pseudomonas putida W619 (taxid 390235)	56030
C	contig_543	Enterobacter cloacae subsp. cloacae ENHKU01 (taxid 1211025)	55440
C	contig_434	Enterobacter cloacae (taxid 550)	55405
C	contig_107	Enterobacter cloacae (taxid 550)	55333
C	contig_175	Enterobacter kobei (taxid 208224)	55060
U	contig_191	unclassified (taxid 0)	1055
C	contig_250	Enterobacter cloacae subsp. dissolvens SDM (taxid 1104326)	54899
C	contig_888	Enterobacter cloacae P101 (taxid 1354030)	54406
C	contig_277	Enterobacter hormaechei subsp. hormaechei (taxid 301105)	54382
C	contig_202	Enterobacter ludwigii (taxid 299767)	54018
C	contig_588	Enterobacter cloacae EcWSU1 (taxid 1045856)	53382
C	contig_184	Enterobacter kobei (taxid 208224)	52982
C	contig_165	Pseudomonas putida W619 (taxid 390235)	52830
C	contig_818	Enterobacter hormaechei subsp. hormaechei (taxid 301105)	52733
C	contig_347	Enterobacter cloacae P101 (taxid 1354030)	52263
C	contig_645	Enterobacter cloacae (taxid 550)	52193
C	contig_307	Pseudomonas putida W619 (taxid 390235)	51943
C	contig_871	Pseudomonas putida HB3267 (taxid 1215088)	51750
C	contig_351	Pseudomonas putida S13.1.2 (taxid 1384061)	51426
C	contig_215	Enterobacter cloacae (taxid 550)	51414
C	contig_423	Pseudomonas putida S13.1.2 (taxid 1384061)	51270
C	contig_270	Enterobacter cloacae subsp. cloacae ENHKU01 (taxid 1211025)	51068
C	contig_556	Pseudomonas putida S13.1.2 (taxid 1384061)	50842
C	contig_495	Pseudomonas putida NBRC 14164 (taxid 1211579)	50833
C	contig_806	Enterobacter cloacae subsp. cloacae ENHKU01 (taxid 1211025)	50739
C	contig_889	Pseudomonas putida W619 (taxid 390235)	50423
C	contig_140	Enterobacter hormaechei subsp. hormaechei (taxid 301105)	50385
C	contig_129	Enterobacter hormaechei subsp. hormaechei (taxid 301105)	50245
C	contig_418	Pseudomonas putida HB3267 (taxid 1215088)	50112
C	contig_828	Enterobacter cloacae subsp. dissolvens SDM (taxid 1104326)	49982
C	contig_409	Pseudomonas putida S13.1.2 (taxid 1384061)	49889
C	contig_230	Enterobacter kobei (taxid 208224)	49855
C	contig_242	Enterobacter bugandensis (taxid 881260)	49483
C	contig_587	Enterobacter cloacae EcWSU1 (taxid 1045856)	48726
C	contig_37	Enterobacter cloacae subsp. dissolvens SDM (taxid 1104326)	48612
C	contig_213	Enterobacter hormaechei subsp. xiangfangensis (taxid 1296536)	48193
C	contig_343	Pseudomonas putida HB3267 (taxid 1215088)	47784
C	contig_690	Pseudomonas putida S13.1.2 (taxid 1384061)	47688
C	contig_465	Enterobacter hormaechei subsp. hormaechei (taxid 301105)	47566
C	contig_216	Pseudomonas putida NBRC 14164 (taxid 1211579)	47433
C	contig_490	Pseudomonas putida W619 (taxid 390235)	47377
C	contig_884	Pseudomonas putida S13.1.2 (taxid 1384061)	47366
C	contig_442	Enterobacter cloacae subsp. cloacae ATCC 13047 (taxid 716541)	47245
C	contig_378	Enterobacter cloacae EcWSU1 (taxid 1045856)	46598
C	contig_570	Pantoea stewartii subsp. stewartii DC283 (taxid 660596)	45939
C	contig_212	Vibrio phage pYD38-A (taxid 754051)	45784
C	contig_285	Enterobacter cloacae subsp. cloacae ATCC 13047 (taxid 716541)	45380
C	contig_210	Pseudomonas putida W619 (taxid 390235)	45335
C	contig_275	Enterobacter cloacae subsp. dissolvens SDM (taxid 1104326)	44018
C	contig_86	Pseudomonas putida H8234 (taxid 1331671)	43305
C	contig_21	Enterobacter cloacae subsp. cloacae ENHKU01 (taxid 1211025)	43178
C	contig_265	Enterobacter cloacae subsp. cloacae ENHKU01 (taxid 1211025)	42842
C	contig_895	Pseudomonas putida (taxid 303)	42599
C	contig_582	Pseudomonas putida (taxid 303)	42485
C	contig_123	Enterobacter cloacae (taxid 550)	42278
C	contig_689	Pseudomonas aeruginosa PA96 (taxid 1457392)	42269
C	contig_817	Acinetobacter baumannii (taxid 470)	41870
C	contig_11	Enterobacter cloacae (taxid 550)	41579
C	contig_75	Pseudomonas putida H8234 (taxid 1331671)	41519
C	contig_252	Klebsiella pneumoniae (taxid 573)	41028
C	contig_698	Enterobacter sp. E20 (taxid 1560339)	40900
C	contig_740	Pseudomonas putida W619 (taxid 390235)	40444
C	contig_236	Enterobacter cloacae subsp. cloacae ENHKU01 (taxid 1211025)	40426
C	contig_783	Enterobacter roggenkampii (taxid 1812935)	40314
C	contig_617	Pseudomonas putida W619 (taxid 390235)	40234
C	contig_509	Enterobacter asburiae (taxid 61645)	39990
C	contig_598	Pseudomonas putida (taxid 303)	39906
C	contig_124	Pseudomonas putida (taxid 303)	39455
C	contig_894	Enterobacter cloacae subsp. cloacae ATCC 13047 (taxid 716541)	39207
C	contig_721	Pseudomonas sp. VLB120 (taxid 69328)	39187
C	contig_435	Pseudomonas sp. VLB120 (taxid 69328)	39055
C	contig_620	Pseudomonas putida NBRC 14164 (taxid 1211579)	38558
C	contig_256	Pseudomonas putida HB3267 (taxid 1215088)	38446
C	contig_819	Leclercia sp. LSNIH1 (taxid 1920114)	38396
C	contig_298	Pseudomonas putida S13.1.2 (taxid 1384061)	38212
C	contig_661	Pseudomonas putida HB3267 (taxid 1215088)	38076
C	contig_668	Pseudomonas putida W619 (taxid 390235)	38007
C	contig_153	Enterobacter cloacae (taxid 550)	37469
C	contig_781	Pseudomonas putida W619 (taxid 390235)	37433
C	contig_350	Enterobacter cloacae EcWSU1 (taxid 1045856)	37228
C	contig_440	Pseudomonas putida W619 (taxid 390235)	37163
C	contig_87	Pseudomonas putida W619 (taxid 390235)	36983
C	contig_849	Salmonella enterica subsp. enterica serovar Anatum str. USDA-ARS-USMARC-1677 (taxid 1454588)	36966
C	contig_764	Pseudomonas putida NBRC 14164 (taxid 1211579)	36830
C	contig_335	Enterobacter cloacae (taxid 550)	36813
C	contig_496	Pseudomonas putida NBRC 14164 (taxid 1211579)	36728
C	contig_246	Enterobacter hormaechei subsp. hormaechei (taxid 301105)	36108
C	contig_203	Enterobacter hormaechei subsp. hormaechei (taxid 301105)	35864
C	contig_419	Pseudomonas putida W619 (taxid 390235)	35781
U	contig_304	unclassified (taxid 0)	2839
C	contig_594	Pseudomonas putida GB-1 (taxid 76869)	35774
C	contig_567	Pseudomonas putida (taxid 303)	35594
C	contig_3	Pseudomonas putida S13.1.2 (taxid 1384061)	35197
C	contig_683	Klebsiella pneumoniae 342 (taxid 507522)	35176
C	contig_860	Pseudomonas putida W619 (taxid 390235)	35154
U	contig_316	unclassified (taxid 0)	6362
C	contig_722	Enterobacter cloacae subsp. cloacae ENHKU01 (taxid 1211025)	35138
C	contig_596	Pseudomonas putida HB3267 (taxid 1215088)	34970
C	contig_382	Enterobacter hormaechei subsp. steigerwaltii (taxid 299766)	34908
C	contig_289	Enterobacter cloacae subsp. cloacae ATCC 13047 (taxid 716541)	34851
C	contig_261	Enterobacter cloacae subsp. cloacae ENHKU01 (taxid 1211025)	34631
C	contig_816	Pseudomonas putida S13.1.2 (taxid 1384061)	34373
C	contig_62	Enterobacter hormaechei subsp. hormaechei (taxid 301105)	34363
C	contig_534	Pseudomonas putida (taxid 303)	34342
C	contig_311	Klebsiella pneumoniae (taxid 573)	34110
C	contig_320	Pseudomonas putida W619 (taxid 390235)	33783
C	contig_597	Salmonella enterica subsp. arizonae (taxid 59203)	33688
C	contig_224	Pseudomonas putida NBRC 14164 (taxid 1211579)	33490
C	contig_511	Enterobacter hormaechei subsp. hormaechei (taxid 301105)	33345
C	contig_193	Enterobacter cloacae (taxid 550)	32875
U	contig_339	unclassified (taxid 0)	848
C	contig_577	Pseudomonas putida W619 (taxid 390235)	32563
C	contig_74	Pseudomonas aeruginosa (taxid 287)	32226
C	contig_55	Enterobacter cloacae subsp. cloacae ENHKU01 (taxid 1211025)	32199
C	contig_104	Klebsiella pneumoniae (taxid 573)	32035
C	contig_366	Citrobacter freundii complex sp. CFNIH9 (taxid 2077149)	31990
C	contig_72	Pseudomonas putida S13.1.2 (taxid 1384061)	31724
C	contig_111	Enterobacter kobei (taxid 208224)	31394
C	contig_743	Pseudomonas putida W619 (taxid 390235)	31298
C	contig_217	Pseudomonas putida B6-2 (taxid 1081940)	30877
C	contig_787	Escherichia coli (taxid 562)	30837
C	contig_692	Enterobacter cloacae subsp. cloacae ENHKU01 (taxid 1211025)	30634
C	contig_880	Acinetobacter baumannii (taxid 470)	30519
C	contig_139	Enterobacter hormaechei subsp. hormaechei (taxid 301105)	30305
C	contig_810	Pseudomonas putida H8234 (taxid 1331671)	30256
C	contig_281	Pseudomonas putida W619 (taxid 390235)	30102
C	contig_259	Pseudomonas putida (taxid 303)	30069
C	contig_59	Enterobacter cloacae (taxid 550)	29922
C	contig_147	Pseudomonas putida S13.1.2 (taxid 1384061)	29594
C	contig_244	Enterobacter kobei (taxid 208224)	29358
C	contig_239	Enterobacter sp. ODB01 (taxid 1827481)	29207
C	contig_752	Pseudomonas putida S12 (taxid 1215087)	29152
C	contig_220	Pseudomonas putida H8234 (taxid 1331671)	29052
C	contig_439	Leclercia sp. LSNIH3 (taxid 1920116)	28920
C	contig_865	Pseudomonas mosselii (taxid 78327)	28559
C	contig_823	Pseudomonas putida H8234 (taxid 1331671)	28289
C	contig_537	Enterobacter hormaechei subsp. hormaechei (taxid 301105)	28054
C	contig_47	Pseudomonas protegens Cab57 (taxid 1420599)	27899
C	contig_488	Enterobacter cloacae P101 (taxid 1354030)	27546
C	contig_782	Enterobacter cloacae subsp. cloacae ATCC 13047 (taxid 716541)	27256
C	contig_266	Enterobacter ludwigii (taxid 299767)	27204
C	contig_90	Enterobacter cloacae (taxid 550)	26960
C	contig_681	Pseudomonas aeruginosa (taxid 287)	26388
C	contig_517	Pseudomonas putida (taxid 303)	26160
C	contig_29	Pseudomonas putida S13.1.2 (taxid 1384061)	25097
C	contig_730	Pseudomonas putida W619 (taxid 390235)	25009
C	contig_305	Escherichia coli (taxid 562)	24973
C	contig_693	Enterobacter sp. 638 (taxid 399742)	24946
C	contig_150	Pseudomonas putida W619 (taxid 390235)	24861
C	contig_487	Pseudomonas putida H8234 (taxid 1331671)	24804
C	contig_775	Pseudomonas putida S13.1.2 (taxid 1384061)	24616
C	contig_181	Pseudomonas sp. SWI44 (taxid 2083053)	24394
C	contig_245	Enterobacter cloacae (taxid 550)	24366
C	contig_649	Enterobacter ludwigii (taxid 299767)	24250
C	contig_173	Pseudomonas putida JB (taxid 1150601)	24212
C	contig_868	Acinetobacter baumannii ZW85-1 (taxid 1400867)	24135
C	contig_569	Enterobacter hormaechei subsp. hormaechei (taxid 301105)	23961
C	contig_219	Enterobacter cloacae (taxid 550)	23896
C	contig_881	Pseudomonas putida (taxid 303)	23873
C	contig_276	Pseudomonas sp. XWY-1 (taxid 2069256)	23764
C	contig_463	Enterobacter hormaechei subsp. xiangfangensis (taxid 1296536)	23664
C	contig_117	Enterobacter kobei (taxid 208224)	23623
C	contig_568	Salmonella enterica subsp. enterica serovar Give (taxid 46626)	23496
C	contig_736	Klebsiella (taxid 570)	23232
C	contig_885	Acinetobacter baumannii ZW85-1 (taxid 1400867)	22874
C	contig_840	Pseudomonas putida (taxid 303)	22686
C	contig_35	Enterobacter hormaechei subsp. hormaechei (taxid 301105)	22559
C	contig_843	Pseudomonas putida W619 (taxid 390235)	22530
C	contig_498	[Enterobacter] lignolyticus (taxid 1334193)	22446
C	contig_460	Enterobacter bugandensis (taxid 881260)	22290
C	contig_58	Pseudomonas putida (taxid 303)	22229
C	contig_303	Citrobacter freundii (taxid 546)	22082
C	contig_694	Enterobacter hormaechei subsp. steigerwaltii (taxid 299766)	21903
C	contig_228	Enterobacter hormaechei subsp. hormaechei (taxid 301105)	21784
C	contig_776	Enterobacteriaceae bacterium w6 (taxid 2282310)	21663
C	contig_278	Klebsiella pneumoniae subsp. pneumoniae MGH 78578 (taxid 272620)	21660
C	contig_249	Citrobacter sp. CFNIH10 (taxid 1920110)	21540
C	contig_872	Acinetobacter calcoaceticus (taxid 471)	21219
C	contig_287	Pseudomonas putida W619 (taxid 390235)	21030
C	contig_331	Pseudomonas putida B6-2 (taxid 1081940)	20537
C	contig_308	Klebsiella pneumoniae subsp. pneumoniae (taxid 72407)	20328
C	contig_229	Enterobacter cloacae (taxid 550)	20078
C	contig_830	Enterobacter cloacae (taxid 550)	19976
C	contig_447	Pseudomonas putida (taxid 303)	19954
C	contig_196	Pseudomonas putida S13.1.2 (taxid 1384061)	19812
C	contig_122	Pseudomonas putida W619 (taxid 390235)	19797
C	contig_14	Klebsiella quasipneumoniae subsp. quasipneumoniae (taxid 1667327)	19786
C	contig_89	Enterobacter cloacae subsp. cloacae ENHKU01 (taxid 1211025)	19604
C	contig_759	Pseudomonas putida S13.1.2 (taxid 1384061)	19442
C	contig_148	Pseudomonas (taxid 286)	19423
U	contig_500	unclassified (taxid 0)	2823
C	contig_547	Pseudomonas putida W619 (taxid 390235)	19106
C	contig_741	Pseudomonas putida (taxid 303)	19070
C	contig_374	Pseudomonas sp. XWY-1 (taxid 2069256)	18906
C	contig_657	Citrobacter freundii complex sp. CFNIH9 (taxid 2077149)	18696
C	contig_696	Acinetobacter baumannii ZW85-1 (taxid 1400867)	18665
C	contig_118	Pseudomonas putida (taxid 303)	18573
C	contig_294	Pseudomonas putida HB3267 (taxid 1215088)	18450
C	contig_821	Pseudomonas putida W619 (taxid 390235)	18367
C	contig_293	Enterobacter sp. ODB01 (taxid 1827481)	18363
C	contig_449	Klebsiella pneumoniae subsp. rhinoscleromatis SB3432 (taxid 861365)	18129
C	contig_297	Enterobacter hormaechei subsp. xiangfangensis (taxid 1296536)	18125
C	contig_388	Pseudomonas putida NBRC 14164 (taxid 1211579)	18089
C	contig_332	Enterobacter cloacae (taxid 550)	17791
C	contig_486	Acinetobacter baumannii (taxid 470)	17789
C	contig_679	Pantoea stewartii subsp. stewartii DC283 (taxid 660596)	17712
C	contig_131	Enterobacter cloacae subsp. cloacae ENHKU01 (taxid 1211025)	17688
C	contig_233	Enterobacter cloacae ECNIH2 (taxid 1333850)	17577
C	contig_209	Enterobacter cloacae ECNIH2 (taxid 1333850)	17464
C	contig_417	Pseudomonas putida S13.1.2 (taxid 1384061)	17412
C	contig_234	Enterobacter hormaechei subsp. hormaechei (taxid 301105)	17377
C	contig_251	Pseudomonas alcaliphila JAB1 (taxid 741155)	17233
C	contig_571	Pseudomonas putida B6-2 (taxid 1081940)	17154
C	contig_507	Enterobacter cloacae (taxid 550)	17058
C	contig_542	Enterobacter hormaechei subsp. hormaechei (taxid 301105)	17005
C	contig_583	Citrobacter youngae (taxid 133448)	16813
C	contig_786	Pseudomonas putida W619 (taxid 390235)	16395
C	contig_455	Pseudomonas sp. LG1E9 (taxid 2219057)	16187
C	contig_161	Pseudomonas putida (taxid 303)	16158
C	contig_522	Pseudomonas putida W619 (taxid 390235)	16138
C	contig_601	Enterobacter cloacae complex (taxid 354276)	16048
C	contig_585	Leclercia sp. LSNIH1 (taxid 1920114)	16028
U	contig_557	unclassified (taxid 0)	2881
C	contig_631	Pseudomonas putida W619 (taxid 390235)	15797
C	contig_162	Leclercia sp. LSNIH1 (taxid 1920114)	15763
C	contig_296	Enterobacter sp. Crenshaw (taxid 1977566)	15668
C	contig_549	Pseudomonas putida (taxid 303)	15604
C	contig_834	Pseudomonas sp. CCOS 191 (taxid 1649877)	15479
C	contig_857	Pseudomonas putida W619 (taxid 390235)	15472
C	contig_600	Enterobacter asburiae L1 (taxid 1421338)	15447
C	contig_593	Pseudomonas putida W619 (taxid 390235)	15205
C	contig_381	Enterobacter hormaechei subsp. hoffmannii (taxid 1812934)	15120
U	contig_579	unclassified (taxid 0)	1007
C	contig_709	Pseudomonas putida (taxid 303)	14933
C	contig_654	Pseudomonas putida W619 (taxid 390235)	14912
C	contig_397	Citrobacter freundii (taxid 546)	14848
C	contig_708	Klebsiella michiganensis (taxid 1134687)	14804
C	contig_700	Klebsiella pneumoniae (taxid 573)	14740
C	contig_846	Pseudomonas putida H8234 (taxid 1331671)	14508
C	contig_878	[Enterobacter] lignolyticus (taxid 1334193)	14433
C	contig_130	Pseudomonas putida W619 (taxid 390235)	14372
C	contig_796	Enterobacter cloacae (taxid 550)	14310
C	contig_79	Enterobacter hormaechei subsp. xiangfangensis (taxid 1296536)	13831
C	contig_793	Enterobacter cloacae (taxid 550)	13794
C	contig_404	Pseudomonas putida S13.1.2 (taxid 1384061)	13702
C	contig_405	Pseudomonas putida (taxid 303)	13670
C	contig_807	Enterobacter cloacae (taxid 550)	13579
C	contig_95	Enterobacter ludwigii (taxid 299767)	13564
C	contig_863	Enterobacter cloacae subsp. cloacae ENHKU01 (taxid 1211025)	13530
C	contig_377	Pseudomonas putida W619 (taxid 390235)	13503
C	contig_199	Enterobacter cloacae subsp. cloacae ENHKU01 (taxid 1211025)	13389
C	contig_363	Enterobacter kobei (taxid 208224)	13328
C	contig_45	Enterobacter cloacae (taxid 550)	13199
C	contig_615	Enterobacter hormaechei subsp. steigerwaltii (taxid 299766)	13179
C	contig_724	Acinetobacter calcoaceticus (taxid 471)	13146
C	contig_650	Enterobacter hormaechei subsp. hormaechei (taxid 301105)	13106
C	contig_744	Pseudomonas aeruginosa SJTD-1 (taxid 1193501)	13057
C	contig_623	Enterobacter cloacae subsp. cloacae ENHKU01 (taxid 1211025)	12940
C	contig_387	Klebsiella pneumoniae subsp. pneumoniae (taxid 72407)	12652
C	contig_845	Acinetobacter baumannii ACICU (taxid 405416)	12452
C	contig_531	Klebsiella michiganensis (taxid 1134687)	12439
C	contig_432	Pseudomonas citronellolis (taxid 53408)	12437
C	contig_771	Klebsiella pneumoniae subsp. pneumoniae (taxid 72407)	12210
C	contig_869	Enterobacter hormaechei subsp. xiangfangensis (taxid 1296536)	12196
C	contig_772	Pseudomonas putida (taxid 303)	12148
C	contig_627	Pseudomonas putida (taxid 303)	11873
C	contig_550	Pseudomonas putida W619 (taxid 390235)	11852
C	contig_750	Pseudomonas putida (taxid 303)	11794
C	contig_584	Pseudomonas putida W619 (taxid 390235)	11591
C	contig_879	Klebsiella pneumoniae subsp. rhinoscleromatis SB3432 (taxid 861365)	11525
C	contig_564	Acinetobacter baumannii (taxid 470)	11497
C	contig_837	Acinetobacter baumannii (taxid 470)	11492
C	contig_408	Enterobacter sp. ODB01 (taxid 1827481)	11454
C	contig_877	Enterobacter asburiae (taxid 61645)	11314
C	contig_144	Enterobacter cloacae (taxid 550)	11294
C	contig_411	Enterobacter kobei (taxid 208224)	11201
U	contig_675	unclassified (taxid 0)	1343
C	contig_204	Escherichia coli (taxid 562)	11146
C	contig_415	Pseudomonas mosselii SJ10 (taxid 1388763)	11067
C	contig_469	Pseudomonas putida (taxid 303)	10934
C	contig_682	Enterobacter cloacae (taxid 550)	10926
C	contig_710	Pseudomonas putida (taxid 303)	10780
C	contig_271	Enterobacter hormaechei subsp. oharae (taxid 301102)	10706
C	contig_329	Enterobacter hormaechei subsp. steigerwaltii (taxid 299766)	10679
C	contig_780	Enterobacter cloacae (taxid 550)	10555
C	contig_472	Pseudomonas putida (taxid 303)	10251
C	contig_831	Klebsiella pneumoniae subsp. pneumoniae (taxid 72407)	10185
C	contig_353	Klebsiella pneumoniae subsp. pneumoniae (taxid 72407)	10045
C	contig_504	Pseudomonas mosselii SJ10 (taxid 1388763)	9960
C	contig_789	Enterobacter sp. ODB01 (taxid 1827481)	9713
C	contig_143	Enterobacteriaceae bacterium ENNIH1 (taxid 2066051)	9514
C	contig_88	Pseudomonas putida W619 (taxid 390235)	9483
C	contig_200	Acinetobacter baumannii (taxid 470)	9457
C	contig_727	Enterobacter cloacae (taxid 550)	9307
C	contig_515	Pseudomonas putida W619 (taxid 390235)	9162
C	contig_60	Enterobacter cloacae (taxid 550)	9145
C	contig_422	Enterobacter cloacae ECNIH2 (taxid 1333850)	9062
C	contig_808	Enterobacter hormaechei subsp. hormaechei (taxid 301105)	8983
C	contig_548	Enterobacter cloacae subsp. cloacae ENHKU01 (taxid 1211025)	8910
C	contig_558	Pseudomonas putida W619 (taxid 390235)	8852
C	contig_737	Enterobacter cloacae complex (taxid 354276)	8777
C	contig_485	Pseudomonas putida (taxid 303)	8772
C	contig_492	Enterobacter hormaechei subsp. hormaechei (taxid 301105)	8748
C	contig_573	Enterobacter cloacae subsp. cloacae ENHKU01 (taxid 1211025)	8645
C	contig_757	Klebsiella (taxid 570)	8630
C	contig_38	Enterobacter cloacae (taxid 550)	8586
C	contig_73	Pseudomonas putida (taxid 303)	8497
C	contig_829	Enterobacter roggenkampii (taxid 1812935)	8470
C	contig_613	Enterobacter cloacae (taxid 550)	8433
C	contig_349	Enterobacter cloacae (taxid 550)	8236
C	contig_443	Acinetobacter baumannii ZW85-1 (taxid 1400867)	8194
C	contig_508	Enterobacter cloacae (taxid 550)	8101
C	contig_882	Klebsiella pneumoniae (taxid 573)	8087
C	contig_414	Pseudomonas putida (taxid 303)	8061
C	contig_763	Enterobacter hormaechei subsp. hoffmannii (taxid 1812934)	8040
C	contig_172	Pseudomonas stutzeri (taxid 316)	7872
C	contig_719	Pseudomonas putida F1 (taxid 351746)	7861
C	contig_791	Pseudomonas putida H8234 (taxid 1331671)	7815
C	contig_164	Pseudomonas aeruginosa (taxid 287)	7808
C	contig_898	Enterobacter hormaechei subsp. xiangfangensis (taxid 1296536)	7746
C	contig_223	Enterobacter hormaechei subsp. hormaechei (taxid 301105)	7575
C	contig_462	Enterobacter sp. E20 (taxid 1560339)	7464
C	contig_580	Enterobacter cloacae (taxid 550)	7409
C	contig_135	Pseudomonas sp. JY-Q (taxid 1338689)	7394
C	contig_794	Pseudomonas putida (taxid 303)	7354
C	contig_688	Pseudomonas arsenicoxydans (taxid 702115)	7233
C	contig_599	Pseudomonas putida (taxid 303)	7226
C	contig_57	Enterobacter cloacae (taxid 550)	7206
C	contig_638	Klebsiella pneumoniae (taxid 573)	7199
C	contig_660	Enterobacter sp. ODB01 (taxid 1827481)	7182
C	contig_699	Pseudomonas putida NBRC 14164 (taxid 1211579)	7149
C	contig_138	Enterobacter cloacae (taxid 550)	7135
C	contig_437	Pseudomonas putida (taxid 303)	7095
C	contig_309	Pseudomonas putida (taxid 303)	7094
C	contig_142	Enterobacter cloacae (taxid 550)	7044
C	contig_805	Pseudomonas putida B6-2 (taxid 1081940)	6992
C	contig_136	Enterobacter ludwigii (taxid 299767)	6965
U	contig_790	unclassified (taxid 0)	7323
C	contig_34	Enterobacter hormaechei subsp. hormaechei (taxid 301105)	6958
C	contig_838	Citrobacter freundii (taxid 546)	6871
C	contig_890	Klebsiella pneumoniae subsp. pneumoniae MGH 78578 (taxid 272620)	6685
C	contig_428	Enterobacter cloacae (taxid 550)	6471
C	contig_237	Pseudomonas aeruginosa (taxid 287)	6398
U	contig_798	unclassified (taxid 0)	4556
U	contig_800	unclassified (taxid 0)	1649
C	contig_769	Pseudomonas putida S16 (taxid 1042876)	6352
C	contig_707	Pseudomonas fluorescens (taxid 294)	6340
C	contig_379	Pseudomonas aeruginosa (taxid 287)	6319
C	contig_628	Enterobacter hormaechei subsp. xiangfangensis (taxid 1296536)	6276
C	contig_820	Cronobacter sakazakii SP291 (taxid 956149)	6266
C	contig_326	Pseudomonas mosselii SJ10 (taxid 1388763)	6222
C	contig_602	Acinetobacter baumannii (taxid 470)	6153
C	contig_301	Enterobacter hormaechei subsp. hormaechei (taxid 301105)	5892
C	contig_824	Enterobacter cloacae (taxid 550)	5795
C	contig_391	Acinetobacter lactucae (taxid 1785128)	5774
C	contig_491	Pseudomonas putida NBRC 14164 (taxid 1211579)	5734
C	contig_619	Pseudomonas putida (taxid 303)	5581
C	contig_167	Klebsiella quasipneumoniae (taxid 1463165)	5575
C	contig_758	Klebsiella pneumoniae (taxid 573)	5541
C	contig_826	Enterobacter hormaechei subsp. steigerwaltii (taxid 299766)	5522
C	contig_506	Pseudomonas putida W619 (taxid 390235)	5424
C	contig_67	Enterobacter hormaechei subsp. xiangfangensis (taxid 1296536)	5403
C	contig_141	Enterobacter cloacae EcWSU1 (taxid 1045856)	5399
C	contig_635	Enterobacter hormaechei subsp. steigerwaltii (taxid 299766)	5392
C	contig_546	Pseudomonas putida group (taxid 136845)	5338
C	contig_637	Klebsiella pneumoniae (taxid 573)	5297
C	contig_766	Enterobacter roggenkampii (taxid 1812935)	5247
C	contig_431	Klebsiella pneumoniae (taxid 573)	5182
C	contig_747	Enterobacter cloacae (taxid 550)	5147
C	contig_614	Pseudomonas putida H8234 (taxid 1331671)	5125
C	contig_444	Enterobacter cloacae (taxid 550)	5095
C	contig_856	Enterobacter cloacae complex (taxid 354276)	5092
C	contig_751	Enterobacter hormaechei subsp. hormaechei (taxid 301105)	5013
C	contig_897	Enterobacter hormaechei subsp. hormaechei (taxid 301105)	4927
C	contig_842	Acinetobacter baumannii (taxid 470)	4876
C	contig_109	Pseudomonas putida (taxid 303)	4855
C	contig_866	Enterobacter cloacae subsp. cloacae ENHKU01 (taxid 1211025)	4804
C	contig_559	Pseudomonas putida (taxid 303)	4789
C	contig_497	Enterobacter cloacae complex (taxid 354276)	4775
C	contig_323	Enterobacter cloacae EcWSU1 (taxid 1045856)	4747
C	contig_327	Enterobacter cloacae complex (taxid 354276)	4734
C	contig_154	Leclercia sp. LSNIH1 (taxid 1920114)	4608
C	contig_590	Enterobacter hormaechei subsp. hormaechei (taxid 301105)	4594
C	contig_2	Enterobacter hormaechei subsp. xiangfangensis (taxid 1296536)	4576
C	contig_785	Pseudomonas putida (taxid 303)	4571
C	contig_864	Enterobacter hormaechei subsp. hoffmannii (taxid 1812934)	4497
C	contig_762	Pseudomonas putida (taxid 303)	4480
C	contig_348	Enterobacter cloacae complex (taxid 354276)	4478
C	contig_853	Enterobacter cloacae subsp. cloacae ENHKU01 (taxid 1211025)	4426
C	contig_452	Enterobacter cloacae complex (taxid 354276)	4413
C	contig_479	Enterobacter hormaechei subsp. hormaechei (taxid 301105)	4367
C	contig_641	Citrobacter freundii (taxid 546)	4330
C	contig_674	Enterobacter cloacae (taxid 550)	4298
C	contig_651	Enterobacter asburiae LF7a (taxid 640513)	4276
C	contig_850	Enterobacter cloacae (taxid 550)	4223
C	contig_155	Acinetobacter baumannii (taxid 470)	4139
C	contig_481	Klebsiella pneumoniae (taxid 573)	4134
C	contig_376	Enterobacter hormaechei subsp. hormaechei (taxid 301105)	4130
C	contig_739	Enterobacter hormaechei subsp. hormaechei (taxid 301105)	4104
C	contig_407	Pseudomonas putida (taxid 303)	4101
C	contig_848	Acinetobacter baumannii (taxid 470)	4097
C	contig_457	Pseudomonas putida (taxid 303)	4061
C	contig_69	Enterobacter cloacae complex (taxid 354276)	4013
C	contig_436	Enterobacter cloacae (taxid 550)	3987
C	contig_784	Pseudomonas putida (taxid 303)	3965
U	contig_52	unclassified (taxid 0)	1808
C	contig_835	Cronobacter sakazakii SP291 (taxid 956149)	3943
C	contig_214	Enterobacter cloacae (taxid 550)	3930
C	contig_624	Pseudomonas putida S12 (taxid 1215087)	3922
C	contig_704	Pseudomonas putida (taxid 303)	3922
C	contig_875	Enterobacter hormaechei subsp. hormaechei (taxid 301105)	3914
U	contig_114	unclassified (taxid 0)	1759
C	contig_726	Enterobacteriaceae bacterium w6 (taxid 2282310)	3866
C	contig_157	Enterobacter cloacae P101 (taxid 1354030)	3821
C	contig_464	Pseudomonas putida (taxid 303)	3792
C	contig_680	Pseudomonas putida (taxid 303)	3775
C	contig_106	Enterobacter cloacae (taxid 550)	3766
C	contig_467	Pseudomonas putida W619 (taxid 390235)	3753
C	contig_746	Pseudomonas putida H8234 (taxid 1331671)	3720
U	contig_253	unclassified (taxid 0)	3050
C	contig_862	Leclercia (taxid 83654)	3718
C	contig_844	Enterobacter hormaechei subsp. hormaechei (taxid 301105)	3698
U	contig_280	unclassified (taxid 0)	2261
U	contig_288	unclassified (taxid 0)	2169
C	contig_262	Enterobacter sp. ODB01 (taxid 1827481)	3665
C	contig_883	Pseudomonas putida (taxid 303)	3547
C	contig_484	Pseudomonas putida (taxid 303)	3498
C	contig_745	Pseudomonas (taxid 286)	3475
C	contig_527	Pseudomonas putida (taxid 303)	3463
C	contig_670	Pseudomonas putida (taxid 303)	3457
C	contig_815	Enterobacter cloacae subsp. dissolvens SDM (taxid 1104326)	3454
C	contig_188	Enterobacter cloacae (taxid 550)	3394
C	contig_433	Enterobacter cloacae subsp. cloacae ENHKU01 (taxid 1211025)	3383
C	contig_874	Enterobacter cloacae (taxid 550)	3298
C	contig_552	Enterobacter sp. ODB01 (taxid 1827481)	3294
C	contig_475	Pseudomonas putida (taxid 303)	3265
U	contig_384	unclassified (taxid 0)	4866
C	contig_665	Enterobacter cloacae (taxid 550)	3209
C	contig_622	Enterobacter cloacae (taxid 550)	3183
C	contig_125	Pseudomonas putida (taxid 303)	3173
U	contig_394	unclassified (taxid 0)	2923
C	contig_396	Enterobacter sp. ODB01 (taxid 1827481)	3151
C	contig_639	Klebsiella pneumoniae (taxid 573)	3146
C	contig_380	Massilia sp. WG5 (taxid 1707785)	3109
C	contig_575	Klebsiella pneumoniae (taxid 573)	3104
U	contig_425	unclassified (taxid 0)	2048
C	contig_268	Enterobacter cloacae (taxid 550)	3086
C	contig_560	Enterobacter hormaechei subsp. hoffmannii (taxid 1812934)	3086
C	contig_211	Pseudomonas putida (taxid 303)	3040
C	contig_563	Enterobacter cloacae (taxid 550)	3025
C	contig_1	Enterobacter cloacae complex (taxid 354276)	2963
C	contig_603	Enterobacter hormaechei subsp. hormaechei (taxid 301105)	2957
C	contig_362	Enterobacter cloacae complex sp. (taxid 2027919)	2939
C	contig_621	Enterobacter hormaechei (taxid 158836)	2915
C	contig_664	Enterobacter hormaechei subsp. hormaechei (taxid 301105)	2863
C	contig_799	Enterobacter cloacae (taxid 550)	2813
U	contig_482	unclassified (taxid 0)	6285
C	contig_760	Enterobacter hormaechei subsp. xiangfangensis (taxid 1296536)	2810
C	contig_238	Pseudomonas putida (taxid 303)	2801
C	contig_647	Enterobacter cloacae (taxid 550)	2792
C	contig_340	Enterobacter (taxid 547)	2788
C	contig_551	Enterobacter cloacae (taxid 550)	2729
C	contig_861	Enterobacter cloacae (taxid 550)	2705
C	contig_65	Klebsiella pneumoniae (taxid 573)	2671
C	contig_755	Pseudomonas putida (taxid 303)	2622
C	contig_669	Pseudomonas chlororaphis subsp. aureofaciens 30-84 (taxid 1038921)	2559
C	contig_761	Enterobacter cloacae (taxid 550)	2540
C	contig_406	Pseudomonas putida (taxid 303)	2520
C	contig_851	Enterobacter cloacae complex (taxid 354276)	2516
C	contig_510	Enterobacter cloacae (taxid 550)	2486
C	contig_705	Pseudomonas putida (taxid 303)	2464
C	contig_695	Enterobacter cloacae subsp. cloacae ENHKU01 (taxid 1211025)	2430
C	contig_804	Pseudomonas putida SJTE-1 (taxid 1193499)	2424
C	contig_715	Citrobacter freundii (taxid 546)	2324
C	contig_355	Enterobacter hormaechei subsp. hormaechei (taxid 301105)	2309
C	contig_691	Pseudomonas putida (taxid 303)	2277
C	contig_618	Klebsiella pneumoniae (taxid 573)	2277
C	contig_473	Enterobacter hormaechei subsp. hormaechei (taxid 301105)	2276
C	contig_385	Enterobacter cancerogenus (taxid 69218)	2249
C	contig_604	Enterobacter cancerogenus (taxid 69218)	2246
C	contig_754	Enterobacter cloacae (taxid 550)	2235
C	contig_773	Enterobacter hormaechei subsp. hormaechei (taxid 301105)	2215
C	contig_525	Enterobacter cloacae (taxid 550)	2208
C	contig_541	Enterobacter roggenkampii (taxid 1812935)	2184
C	contig_648	Enterobacter cloacae complex (taxid 354276)	2159
C	contig_450	Citrobacter freundii complex (taxid 1344959)	2145
C	contig_697	Enterobacter cloacae complex sp. FDA-CDC-AR_0132 (taxid 2077137)	2112
C	contig_24	Escherichia coli (taxid 562)	2085
C	contig_630	Enterobacter cloacae (taxid 550)	2080
C	contig_756	Klebsiella pneumoniae subsp. pneumoniae (taxid 72407)	2071
C	contig_25	Enterobacter cloacae complex (taxid 354276)	2049
C	contig_4	Enterobacter kobei (taxid 208224)	2046
C	contig_629	Klebsiella pneumoniae (taxid 573)	2016
C	contig_768	Pseudomonas putida (taxid 303)	2011
C	contig_105	Rahnella aquatilis (taxid 34038)	1972
U	contig_671	unclassified (taxid 0)	2081
C	contig_749	Edwardsiella (taxid 635)	1965
U	contig_677	unclassified (taxid 0)	2112
U	contig_686	unclassified (taxid 0)	2415
C	contig_269	Pseudomonas (taxid 286)	1960
C	contig_483	Enterobacter hormaechei (taxid 158836)	1924
C	contig_553	Pseudomonas putida (taxid 303)	1866
C	contig_23	Citrobacter amalonaticus Y19 (taxid 1261127)	1830
C	contig_92	Enterobacter cloacae (taxid 550)	1776
U	contig_717	unclassified (taxid 0)	1302
C	contig_735	Pseudomonas putida (taxid 303)	1708
C	contig_701	Enterobacter cloacae subsp. cloacae ENHKU01 (taxid 1211025)	1683
C	contig_360	Enterobacter hormaechei subsp. hormaechei (taxid 301105)	1638
C	contig_606	Citrobacter sp. FDAARGOS_156 (taxid 1702170)	1637
C	contig_876	Enterobacter hormaechei subsp. hormaechei (taxid 301105)	1624
C	contig_194	Enterobacter cloacae (taxid 550)	1612
C	contig_512	Enterobacter cloacae subsp. cloacae ENHKU01 (taxid 1211025)	1607
C	contig_324	Enterobacter cloacae complex (taxid 354276)	1542
C	contig_503	Enterobacter cloacae (taxid 550)	1540
C	contig_427	Enterobacter hormaechei subsp. oharae (taxid 301102)	1530
C	contig_809	Enterobacter (taxid 547)	1488
C	contig_562	Klebsiella pneumoniae subsp. rhinoscleromatis SB3432 (taxid 861365)	1479
C	contig_891	Pseudomonas sihuiensis (taxid 1274359)	1384
C	contig_873	Citrobacter freundii (taxid 546)	1375
U	contig_765	unclassified (taxid 0)	2217
C	contig_797	Klebsiella aerogenes (taxid 548)	1337
C	contig_711	Enterobacter cloacae (taxid 550)	1304
C	contig_461	Enterobacteriaceae (taxid 543)	1175
C	contig_53	Pseudomonas fluorescens (taxid 294)	1126
C	contig_336	Enterobacter cloacae (taxid 550)	1058
C	contig_84	Enterobacter hormaechei subsp. hormaechei (taxid 301105)	1037
C	contig_545	Klebsiella pneumoniae subsp. pneumoniae 1084 (taxid 1193292)	1020
C	contig_373	Enterobacter cloacae complex (taxid 354276)	831
C	contig_390	Pseudomonas putida (taxid 303)	782
C	contig_247	Pseudomonas sp. HLS-6 (taxid 2049589)	754
C	contig_731	Enterobacter cloacae complex (taxid 354276)	695
C	contig_489	Citrobacter freundii (taxid 546)	669
C	contig_803	Enterobacter cloacae (taxid 550)	642
C	contig_357	Enterobacter cloacae complex (taxid 354276)	611
C	contig_321	Enterobacter cloacae complex (taxid 354276)	560
C	contig_146	Enterobacter cloacae (taxid 550)	552
C	contig_354	Enterobacter asburiae L1 (taxid 1421338)	532
C	contig_68	Enterobacter cloacae complex (taxid 354276)	522
C	contig_400	Acinetobacter baumannii (taxid 470)	501
